# Supplementary material for: Upper Cervical Manipulation and Manual Massage Do Not Modulate Sympatho-Vagal Balance or Blood Pressure in Women: A Randomized, Placebo-Controlled Clinical Trial
Source: Healthcare (Basel). 2025 Oct 10;13(20):2554. doi: 10.3390/healthcare13202554 (PMC12562330; doi:10.3390/healthcare13202554)
Supplement: Supplementary file 1 [file healthcare-13-02554-s001.zip]

Archive with 3 entries (2 files):
- healthcare-3851900-supplementary/
- healthcare-3851900-supplementary/CONSORT_2025_checklist.pdf
- healthcare-3851900-supplementary/Data Collection.pdf
